# Supplementary material for: Study on mechanism of iridoid glycosides derivatives from Fructus Gardeniae in treatment of hepatic encephalopathy by network pharmacology and molecular docking technology
Source: Medicine (Baltimore). 2025 Jan 3;104(1):e41089. doi: 10.1097/MD.0000000000041089 (PMC11709208; doi:10.1097/MD.0000000000041089)
Supplement: Supplementary file 1 [file medi-104-e41089-s001.xlsx]

## Sheet: Table S1
CHEMICAL	Gene name	database
Genipin 1-gentiobioside	MAPT	swiss
Genipin 1-gentiobioside	HIF1A	swiss
Genipin 1-gentiobioside	EPAS1	swiss
Genipin 1-gentiobioside	PTPN2	swiss
Genipin 1-gentiobioside	PTPN1	swiss
Genipin 1-gentiobioside	TRPV1	swiss
Genipin 1-gentiobioside	F2	swiss
Genipin 1-gentiobioside	TRPV4	swiss
Genipin 1-gentiobioside	TRPV2	swiss
Genipin 1-gentiobioside	TDP1	swiss
Genipin 1-gentiobioside	DRD1	swiss
Genipin 1-gentiobioside	DRD5	swiss
Genipin 1-gentiobioside	MLNR	swiss
Genipin 1-gentiobioside	GHSR	swiss
Genipin 1-gentiobioside	DRD2	swiss
Geniposidic acid	CYP19A1	ctd
Geniposidic acid	ESR1	ctd
Geniposidic acid	STAR	ctd
Geniposidic acid	MAPT	swiss
Geniposidic acid	HIF1A	swiss
Geniposidic acid	EPAS1	swiss
Geniposidic acid	PRKCG	swiss
Geniposidic acid	PRKCB	swiss
Geniposidic acid	PRKCA	swiss
Geniposidic acid	PRKCQ	swiss
Geniposidic acid	PRKCD	swiss
Geniposidic acid	TDP1	swiss
Geniposidic acid	BCL2L1	swiss
Geniposidic acid	BCL2	swiss
Geniposidic acid	BCL2L2	swiss
Geniposidic acid	SLC6A2	swiss
Geniposidic acid	SLC6A3	swiss
Geniposidic acid	F2	swiss
gardenoside	MAPT	swiss
gardenoside	PRKCG	swiss
gardenoside	PRKCB	swiss
gardenoside	PRKCA	swiss
gardenoside	PRKCQ	swiss
gardenoside	PRKCD	swiss
gardenoside	HIF1A	swiss
gardenoside	EPAS1	swiss
gardenoside	PTPN2	swiss
gardenoside	PTPN1	swiss
gardenoside	TDP1	swiss
gardenoside	OPRM1	swiss
gardenoside	OPRD1	swiss
gardenoside	OPRK1	swiss
gardenoside	OPRL1	swiss
shanzhiside	MAPT	swiss
shanzhiside	HIF1A	swiss
shanzhiside	EPAS1	swiss
shanzhiside	TDP1	swiss
shanzhiside	PRKCA	swiss
shanzhiside	PRKCD	swiss
shanzhiside	PRKCG	swiss
shanzhiside	PRKCB	swiss
shanzhiside	PRKCQ	swiss
shanzhiside	HSD11B1	swiss
shanzhiside	HSD11B1L	swiss
shanzhiside	GLRA1	swiss
shanzhiside	GLRA2	swiss
shanzhiside	GLRA3	swiss
shanzhiside	GLRB	swiss
geniposide	MAPT	swiss
geniposide	PRKCG	swiss
geniposide	PRKCB	swiss
geniposide	PRKCA	swiss
geniposide	PRKCQ	swiss
geniposide	PRKCD	swiss
geniposide	HIF1A	swiss
geniposide	EPAS1	swiss
geniposide	BCL2L1	swiss
geniposide	BCL2	swiss
geniposide	BCL2L2	swiss
geniposide	OPRM1	swiss
geniposide	OPRD1	swiss
geniposide	OPRK1	swiss
geniposide	OPRL1	swiss
geniposide	AKT1	ctd
geniposide	BAX	ctd
geniposide	BCL2	ctd
geniposide	CASP3	ctd
geniposide	CAT	ctd
geniposide	COL2A1	ctd
geniposide	FOXO1	ctd
geniposide	GPT	ctd
geniposide	GSTM1	ctd
geniposide	GSTM2	ctd
geniposide	IL10	ctd
geniposide	IL1B	ctd
geniposide	PDX1	ctd
geniposide	TGFB1	ctd
geniposide	TNF	ctd
gardoside	MAPT	swiss
gardoside	HIF1A	swiss
gardoside	EPAS1	swiss
gardoside	GLRA1	swiss
gardoside	GLRA2	swiss
gardoside	GLRA3	swiss
gardoside	GLRB	swiss
gardoside	GLRA4	swiss
gardoside	HSD11B1	swiss
gardoside	HSD11B1L	swiss
gardoside	TDP1	swiss
gardoside	PRKCG	swiss
gardoside	PRKCB	swiss
gardoside	PRKCA	swiss
gardoside	PRKCQ	swiss

## Sheet: Table S2
Disease	Gene name
Hepatic Encephalopathy	GABRG2
Hepatic Encephalopathy	DNM1L
Hepatic Encephalopathy	PINK1
Hepatic Encephalopathy	IL6
Hepatic Encephalopathy	NOS1
Hepatic Encephalopathy	MAOA
Hepatic Encephalopathy	ALB
Hepatic Encephalopathy	GPT
Hepatic Encephalopathy	POLG
Hepatic Encephalopathy	GLS
Hepatic Encephalopathy	CCL2
Hepatic Encephalopathy	CLCA4
Hepatic Encephalopathy	PML
Hepatic Encephalopathy	CXCL1
Hepatic Encephalopathy	AVP
Hepatic Encephalopathy	SLC25A1
Hepatic Encephalopathy	NOX4
Hepatic Encephalopathy	HSPA5
Hepatic Encephalopathy	AFP
Hepatic Encephalopathy	PRKDC
Hepatic Encephalopathy	MFN2
Hepatic Encephalopathy	GRIA1
Hepatic Encephalopathy	ISYNA1
Hepatic Encephalopathy	F2
Hepatic Encephalopathy	BDNF
Hepatic Encephalopathy	CCL4
Hepatic Encephalopathy	SERPINA3
Hepatic Encephalopathy	PTGS1
Hepatic Encephalopathy	EDN1
Hepatic Encephalopathy	TGM2
Hepatic Encephalopathy	LBP
Hepatic Encephalopathy	NOS2
Hepatic Encephalopathy	LINC01672
Hepatic Encephalopathy	GABRA1
Hepatic Encephalopathy	MAOB
Hepatic Encephalopathy	AQP4
Hepatic Encephalopathy	THBS1
Hepatic Encephalopathy	CXCL2
Hepatic Encephalopathy	OPRM1
Hepatic Encephalopathy	G6PD
Hepatic Encephalopathy	NFE2L2
Hepatic Encephalopathy	TTR
Hepatic Encephalopathy	GC
Hepatic Encephalopathy	TGFBR2
Hepatic Encephalopathy	IL10
Hepatic Encephalopathy	IL1B
Hepatic Encephalopathy	TSPO
Hepatic Encephalopathy	SLC1A2
Hepatic Encephalopathy	TWNK
Hepatic Encephalopathy	SH2D1A
Hepatic Encephalopathy	GABRB1
Hepatic Encephalopathy	LAMC2
Hepatic Encephalopathy	PMEL
Hepatic Encephalopathy	LTA
Hepatic Encephalopathy	INSRR
Hepatic Encephalopathy	CLCA2
Hepatic Encephalopathy	STIL
Hepatic Encephalopathy	XIAP
Hepatic Encephalopathy	INSR
Hepatic Encephalopathy	SPDEF
Hepatic Encephalopathy	DGUOK
Hepatic Encephalopathy	GLUL
Hepatic Encephalopathy	TNF
Hepatic Encephalopathy	USE1
Hepatic Encephalopathy	OPA1
Hepatic Encephalopathy	CRMP1
Hepatic Encephalopathy	GCA
Hepatic Encephalopathy	SOD1
Hepatic Encephalopathy	UBE2Z
Hepatic Encephalopathy	HMOX1
Hepatic Encephalopathy	S100B
Hepatic Encephalopathy	UCP2
Hepatic Encephalopathy	MTFMT
Hepatic Encephalopathy	UTRN
Hepatic Encephalopathy	DAPK2
Hepatic Encephalopathy	EPOR
Hepatic Encephalopathy	ARNTL2
Hepatic Encephalopathy	GLS2
Hepatic Encephalopathy	DENR
Hepatic Encephalopathy	HIF1A
Hepatic Encephalopathy	DLD
Hepatic Encephalopathy	TGFB1
Hepatic Encephalopathy	NBAS
Hepatic Encephalopathy	CD14
Hepatic Encephalopathy	APP
Hepatic Encephalopathy	BCHE
Hepatic Encephalopathy	XPR1
Hepatic Encephalopathy	SLC25A13
Hepatic Encephalopathy	GABPA
Hepatic Encephalopathy	STS
Hepatic Encephalopathy	S1PR2
Hepatic Encephalopathy	PCK1
Hepatic Encephalopathy	CLCA1
Hepatic Encephalopathy	GLUD1
Hepatic Encephalopathy	SMUG1
Hepatic Encephalopathy	IFNG
Hepatic Encephalopathy	ESR1
Hepatic Encephalopathy	DBI
Hepatic Encephalopathy	BCL2
Hepatic Encephalopathy	CSF2
Hepatic Encephalopathy	PIK3CD
Hepatic Encephalopathy	DLG4
Hepatic Encephalopathy	GOPC
Hepatic Encephalopathy	CX3CL1
Hepatic Encephalopathy	CD69
Hepatic Encephalopathy	CHRM1
Hepatic Encephalopathy	CREB1
Hepatic Encephalopathy	CAMK4
Hepatic Encephalopathy	TAAR1
Hepatic Encephalopathy	CHAT
Hepatic Encephalopathy	OSCP1
Hepatic Encephalopathy	FZD2
Hepatic Encephalopathy	GRIN2B
Hepatic Encephalopathy	NR4A3
Hepatic Encephalopathy	FBLIM1
Hepatic Encephalopathy	IGF1
Hepatic Encephalopathy	PIK3CA
Hepatic Encephalopathy	WNT5A
Hepatic Encephalopathy	PIK3CG
Hepatic Encephalopathy	PIK3CB
Hepatic Encephalopathy	JAK2
Hepatic Encephalopathy	AKT1
Hepatic Encephalopathy	STAT3
Hepatic Encephalopathy	IL15
Hepatic Encephalopathy	PTEN
Hepatic Encephalopathy	MMP9

## Sheet: Table S3
node1	node2
PPP2CA	AKT3
BIRC3	TRAF2
AKT1	NOS3
PPP2R2A	PPP2R1A
IKBKB	NFKBIA
TNF	TRADD
AKT1	PPP2CA
PPP2CA	PPP2R4
PPP2CA	PPP2R5C
AKT2	PDPK1
TNF	RIPK1
HIF1A	HIF1AN
AKT1	GSK3B
PPP2CA	AKT2
TNF	TAB2
TNF	TRAF2
HIF1A	EGLN1
SERPINC1	F9
IKBKG	RIPK1
PPP2CA	PPP2R3B
TAB2	RIPK1
PPP2CA	PPP2R2A
FGG	FGA
MAP3K7	TAB2
AKT1	PDPK1
AKT1	FOXO3
IKBKG	TNF
PPP2CA	PPP2R1B
IKBKG	IKBKB
TRADD	RIPK1
TNF	MAP3K7
RIPK1	TRAF2
F2	FGA
PPP2R1A	PPP2R1B
CUL2	VHL
PPP2R5C	PPP2R1A
TCEB1	CUL2
TCEB1	VHL
TNF	TNFRSF1B
SERPINC1	F2
PPP2R3B	PPP2R1A
TNF	TNFRSF1A
GSK3B	AKT3
HIF1A	VHL
PPP2CA	PPP2R1A
PPP2R4	PPP2R1A
AKT1	MTOR
IKBKB	TNF
PPP2R5C	PPP2R1B
PPP2R2A	PPP2R1B
CHUK	NFKBIA
CASP8	RIPK1
HIF1A	EP300
FGG	F2
CASP8	TRADD
IKBKG	CHUK
PPP2R1B	PPP2R5A
TCEB1	HIF1A
PPP2CA	PPME1
IL10	IL10RA
PPP2R1A	PPP2R5A
PPP2CA	PPP2R5A
TRADD	TRAF2
IL10	TNF
IKBKG	MAP3K7
AKT1	VHL
IKBKG	NFKBIA
SERPINC1	FGA
IL10	IL1B
TRADD	TNFRSF1A
BCL2	CASP8
PPME1	PPP2R1A
FOXO3	EP300
AKT1	EGLN1
PPP2R5C	PPP2R2A
SERPINC1	FGG
TRAF2	TNFRSF1A
TNFRSF1B	TNFRSF1A
AKT2	VHL
CASP8	TRAF2
AKT2	EGLN1
PPP2CA	VHL
CASP8	BIRC3
TNF	NFKBIA
IKBKG	TRAF2
IKBKG	TAB2
IKBKB	MAP3K7
AKT1	ESR1
IKBKB	CHUK
FOXO3	AKT2
CASP8	TNFRSF1A
EGLN1	VHL
TNF	IL1B
MAP3K7	BIRC3
AKT1	HIF1A
TNF	CASP8
BIRC3	RIPK1
IKBKB	TNFRSF1A
IKBKB	BIRC3
ESR1	NOS3
RIPK1	TNFRSF1A
ESR1	EP300
PPP2R4	PPP2R1B
TNF	BIRC3
PPP2R3B	PPP2R1B
AKT1	AKT2
PPP2R2A	PPP2R5A
CHUK	TRAF2
IKBKB	TRAF2
FOXO3	AKT3
TNFRSF1B	TRAF2
IL10	TNFRSF1B
IKBKG	TNFRSF1A
IKBKG	BIRC3
IKBKB	FOXO3
PDPK1	AKT3
CHUK	TAB2
AKT1	EP300
PPME1	PPP2R2A
BIRC3	TNFRSF1A
AKT1	CHUK
IKBKB	TAB2
AKT1	IKBKB
AKT2	MTOR
TNF	CHUK
AKT1	PPP2R1A
MAP3K7	NFKBIA
CHUK	TNFRSF1A
TNFRSF1B	TRADD
IKBKG	CASP8
HIF1A	NOS3
AKT2	GSK3B
IKBKG	AKT1
TAB2	TRAF2
IKBKG	TRADD
CUL2	HIF1A
CASP8	IL1B
MTOR	PDPK1
MAP3K7	TNFRSF1A
MTOR	AKT3
F2	F9
IL10	TNFRSF1A
CHUK	MAP3K7
IKBKB	CASP8
TRADD	BIRC3
TAB2	TRADD
CHUK	TRADD
TCEB1	EGLN1
CHUK	CASP8
TNF	EP300
PPP2R3B	PPP2R2A
MAP3K7	TRAF2
EP300	NFKBIA
TAB2	BIRC3
NFKBIA	TNFRSF1A
TAB2	TNFRSF1A
CUL2	EGLN1
PPP2R4	PPP2R5A
TNFRSF1B	RIPK1
AKT1	PPP2R5C
FOXO3	CHUK
PPP2CA	MTOR
IKBKB	RIPK1
PPP2R4	PPP2R2A
IKBKB	TRADD
AKT1	PPP2R5A
CHUK	BIRC3
MAP3K7	PDPK1
PPME1	PPP2R1B
TRAF2	NFKBIA
PPP2CA	GSK3B
MAP3K7	RIPK1
TNFRSF1B	BIRC3
CHUK	RIPK1
PPP2R5C	AKT3
AKT2	PPP2R5A
PPP2R5C	AKT2
AKT3	PPP2R5A
AKT1	BCL2
TAB2	NFKBIA
GSK3B	PPP2R5A
AKT2	CHUK
PPME1	PPP2R3B
RIPK1	NFKBIA
PDPK1	GSK3B
PPP2R5C	PPP2R5A
PPP2R5C	PPP2R4
AKT2	PPP2R1A
PPP2R5C	GSK3B
AKT2	NOS3
AKT1	AKT3
MAP3K7	TRADD
EP300	TGFB1
AKT1	PPP2R1B
PDPK1	NOS3
MAP3K7	TGFB1
NOS3	EP300
GSK3B	PPP2R1A
AKT1	PPP2R4
ESR1	BCL2
NOS3	AKT3
IL1B	EP300
CHUK	PDPK1
IKBKB	PDPK1
PPP2R1A	AKT3
IKBKG	PDPK1
PDPK1	NFKBIA
FGA	TGFB1
IKBKB	MTOR
TAB2	TGFB1
GSK3B	PPP2R1B
PPP2R4	PPP2R3B
AKT2	AKT3
AKT2	PPP2R1B
BCL2	EP300
PPP2R1B	AKT3
MTOR	NFKBIA
CHUK	AKT3
PDPK1	TGFB1
FGG	TGFB1
CHUK	MTOR
FOXO3	NOS3
TAB2	PDPK1
GPT	F2
PPP2R2A	TGFB1
PPP2R5C	PPP2R3B
IKBKG	MTOR
GSK3B	TRAF2
PPP2R3B	PPP2R5A
HIF1A	FOXO3
AKT1	TNF
PPP2R4	AKT2
IKBKG	BCL2
IL1B	NFKBIA
IKBKG	AKT2
IKBKG	AKT3
BCL2	AKT2
TNF	NOS3
AKT1	IL10
BCL2	AKT3
IL10	TGFB1
IKBKB	AKT2
ESR1	FOXO3
IKBKB	AKT3
FOXO3	MTOR
HIF1A	ESR1
HIF1AN	VHL
FOXO3	PPP2R4
MAP3K7	GSK3B
TNF	TGFB1
TAB2	GSK3B
FOXO3	PDPK1
ESR1	AKT2
PPP2CA	BCL2
AKT1	PPP2R2A
AKT1	NFKBIA
EP300	VHL
ESR1	MTOR
MTOR	GSK3B
AKT1	CASP8
HIF1A	MTOR
BCL2	PPP2R5A
PPP2R4	MTOR
BIRC3	NFKBIA
IL1B	TGFB1
IL10	MTOR
NOS3	IL1B
PPME1	PPP2R4
EGLN1	HIF1AN
FGA	F9
AKT1	TGFB1
IL10	NOS3
TNF	GPT
AKT1	TNFRSF1A
TNFRSF1B	IL1B
FOXO3	CASP8
ESR1	CHUK
FGG	F9
HIF1A	TNF
AKT1	PPP2R3B
PPP2R2A	AKT3
AKT1	IL1B
PPP2R3B	AKT3
AKT2	PPP2R2A
AKT2	PPP2R3B
AKT1	F2
IL10	GPT
IL1B	TNFRSF1A
IKBKG	GSK3B
PPP2R4	NOS3
HIF1AN	EP300
TNF	IL10RA
GPT	IL1B
IKBKB	IL1B
FOXO3	GSK3B
OPRM1	IL1B
HIF1A	IL10
AKT1	BIRC3
MTOR	EP300
BCL2	PPP2R1B
IKBKG	IL1B
BCL2	PPP2R2A
TRADD	NFKBIA
BCL2	PPP2R3B
PPP2R5C	BCL2
BCL2	PPP2R1A
TNF	GSK3B
PPP2R4	CASP8
MTOR	TRAF2
CASP8	NFKBIA
MTOR	CASP8
TNF	F2
PPP2CA	FOXO3
TNF	MTOR
CHUK	EP300
TNFRSF1B	IL10RA
GPT	SERPINC1
ESR1	TNF
AKT1	GPT
PPP2CA	CHUK
TNFRSF1B	CASP8
IKBKG	FOXO3
TNFRSF1B	CHUK
MTOR	PPP2R2A
IL10	CASP8
IKBKB	PPP2CA
IL10	NFKBIA
OPRM1	PPP2R4
TNF	SERPINC1
HIF1A	AKT2
EGLN1	EP300
ESR1	CASP8
ESR1	PPP2R1A
ESR1	TAB2
IL1B	RIPK1
FOXO3	TGFB1
TCEB1	EP300
HIF1A	BCL2
PPP2R4	GSK3B
IL1B	IL10RA
PPP2R5C	EP300
MTOR	NOS3
HIF1A	IKBKB
NOS3	TGFB1
PPP2CA	EP300
HIF1A	AKT3
TAB2	IL1B
MAP3K7	IL1B
AKT1	TRAF2
GPT	TGFB1
HIF1A	TGFB1
ESR1	TGFB1
PPP2CA	ESR1
AKT1	TRADD
GPT	NOS3
IKBKB	IL10
GSK3B	BIRC3
TNF	FOXO3
CUL2	NFKBIA
IL10	F2
IL10RA	TNFRSF1A
HIF1AN	NFKBIA
TNFRSF1B	NFKBIA
HIF1A	IL1B
PPP2CA	NOS3
GPT	MTOR
TCEB1	HIF1AN
GPT	TNFRSF1B
IKBKG	HIF1A
MTOR	VHL
CUL2	HIF1AN
ESR1	IL1B
CUL2	EP300
AKT1	OPRM1
IKBKB	BCL2
F2	TGFB1
TAB2	CASP8
OPRM1	PPME1
BCL2	CHUK
PPP2CA	CASP8
IL10	ESR1
IKBKG	IL10
TNF	OPRM1
PPP2CA	MAP3K7
CHUK	IL1B
ESR1	GSK3B
GSK3B	EP300
TRADD	PPP2R1A
MTOR	IL1B

## Sheet: Table S4
KEGG pathway	gene name
Chagas disease (American trypanosomiasis)	CASP8
Chagas disease (American trypanosomiasis)	NFKBIA
Chagas disease (American trypanosomiasis)	IKBKB
Chagas disease (American trypanosomiasis)	AKT2
Chagas disease (American trypanosomiasis)	PPP2CA
Chagas disease (American trypanosomiasis)	IL1B
Chagas disease (American trypanosomiasis)	AKT1
Chagas disease (American trypanosomiasis)	TNF
Chagas disease (American trypanosomiasis)	CHUK
Chagas disease (American trypanosomiasis)	IKBKG
TNF signaling pathway	CASP8
TNF signaling pathway	NFKBIA
TNF signaling pathway	IKBKB
TNF signaling pathway	AKT2
TNF signaling pathway	IL1B
TNF signaling pathway	AKT1
TNF signaling pathway	TNF
TNF signaling pathway	CHUK
TNF signaling pathway	IKBKG
Adipocytokine signaling pathway	NFKBIA
Adipocytokine signaling pathway	IKBKB
Adipocytokine signaling pathway	AKT2
Adipocytokine signaling pathway	AKT1
Adipocytokine signaling pathway	MTOR
Adipocytokine signaling pathway	TNF
Adipocytokine signaling pathway	CHUK
Adipocytokine signaling pathway	IKBKG
C-type lectin receptor signaling pathway	NFKBIA
C-type lectin receptor signaling pathway	IKBKB
C-type lectin receptor signaling pathway	AKT2
C-type lectin receptor signaling pathway	IL1B
C-type lectin receptor signaling pathway	AKT1
C-type lectin receptor signaling pathway	TNF
C-type lectin receptor signaling pathway	CHUK
C-type lectin receptor signaling pathway	IKBKG
C-type lectin receptor signaling pathway	NFKBIA
C-type lectin receptor signaling pathway	IKBKB
C-type lectin receptor signaling pathway	AKT2
C-type lectin receptor signaling pathway	IL1B
C-type lectin receptor signaling pathway	AKT1
C-type lectin receptor signaling pathway	TNF
C-type lectin receptor signaling pathway	CHUK
C-type lectin receptor signaling pathway	IKBKG
Toll-like receptor signaling pathway	NFKBIA
Toll-like receptor signaling pathway	IKBKB
Toll-like receptor signaling pathway	AKT2
Toll-like receptor signaling pathway	IL1B
Toll-like receptor signaling pathway	AKT1
Toll-like receptor signaling pathway	TNF
Toll-like receptor signaling pathway	CHUK
Toll-like receptor signaling pathway	IKBKG
Hepatitis C	NFKBIA
Hepatitis C	IKBKB
Hepatitis C	AKT2
Hepatitis C	PPP2CA
Hepatitis C	AKT1
Hepatitis C	TNF
Hepatitis C	CHUK
Hepatitis C	IKBKG
Apoptosis	CASP8
Apoptosis	NFKBIA
Apoptosis	IKBKB
Apoptosis	AKT2
Apoptosis	AKT1
Apoptosis	TNF
Apoptosis	CHUK
Apoptosis	IKBKG
Human cytomegalovirus infection	NFKBIA
Human cytomegalovirus infection	IKBKB
Human cytomegalovirus infection	AKT2
Human cytomegalovirus infection	IL1B
Human cytomegalovirus infection	AKT1
Human cytomegalovirus infection	MTOR
Human cytomegalovirus infection	TNF
Human cytomegalovirus infection	CHUK
Human cytomegalovirus infection	IKBKG
Osteoclast differentiation	NFKBIA
Osteoclast differentiation	IKBKB
Osteoclast differentiation	AKT2
Osteoclast differentiation	IL1B
Osteoclast differentiation	AKT1
Osteoclast differentiation	TNF
Osteoclast differentiation	CHUK
Osteoclast differentiation	IKBKG
Prostate cancer	NFKBIA
Prostate cancer	IKBKB
Prostate cancer	AKT2
Prostate cancer	AKT1
Prostate cancer	MTOR
Prostate cancer	CHUK
Prostate cancer	IKBKG
T cell receptor signaling pathway	NFKBIA
T cell receptor signaling pathway	IKBKB
T cell receptor signaling pathway	AKT2
T cell receptor signaling pathway	AKT1
T cell receptor signaling pathway	TNF
T cell receptor signaling pathway	CHUK
T cell receptor signaling pathway	IKBKG
NF-kappa B signaling pathway	CASP8
NF-kappa B signaling pathway	NFKBIA
NF-kappa B signaling pathway	IKBKB
NF-kappa B signaling pathway	IL1B
NF-kappa B signaling pathway	TNF
NF-kappa B signaling pathway	CHUK
NF-kappa B signaling pathway	IKBKG
Acute myeloid leukemia	IKBKB
Acute myeloid leukemia	AKT2
Acute myeloid leukemia	AKT1
Acute myeloid leukemia	MTOR
Acute myeloid leukemia	CHUK
Acute myeloid leukemia	IKBKG
Fluid shear stress and atherosclerosis	IKBKB
Fluid shear stress and atherosclerosis	AKT2
Fluid shear stress and atherosclerosis	IL1B
Fluid shear stress and atherosclerosis	AKT1
Fluid shear stress and atherosclerosis	TNF
Fluid shear stress and atherosclerosis	CHUK
Fluid shear stress and atherosclerosis	IKBKG
B cell receptor signaling pathway	NFKBIA
B cell receptor signaling pathway	IKBKB
B cell receptor signaling pathway	AKT2
B cell receptor signaling pathway	AKT1
B cell receptor signaling pathway	CHUK
B cell receptor signaling pathway	IKBKG
Pancreatic cancer	IKBKB
Pancreatic cancer	AKT2
Pancreatic cancer	AKT1
Pancreatic cancer	MTOR
Pancreatic cancer	CHUK
Pancreatic cancer	IKBKG
Hepatitis B	NFKBIA
Hepatitis B	IKBKB
Hepatitis B	AKT2
Hepatitis B	AKT1
Hepatitis B	TNF
Hepatitis B	CHUK
Hepatitis B	IKBKG
Chronic myeloid leukemia	NFKBIA
Chronic myeloid leukemia	IKBKB
Chronic myeloid leukemia	AKT2
Chronic myeloid leukemia	AKT1
Chronic myeloid leukemia	CHUK
Chronic myeloid leukemia	IKBKG
Antifolate resistance	IKBKB
Antifolate resistance	IL1B
Antifolate resistance	TNF
Antifolate resistance	CHUK
Antifolate resistance	IKBKG
Small cell lung cancer	NFKBIA
Small cell lung cancer	IKBKB
Small cell lung cancer	AKT2
Small cell lung cancer	AKT1
Small cell lung cancer	CHUK
Small cell lung cancer	IKBKG
